# Supplementary material for: Disulfiram Oxy-Derivatives Suppress Protein Retrotranslocation across the ER Membrane to the Cytosol and Initiate Paraptosis-like Cell Death
Source: Membranes (Basel). 2022 Aug 29;12(9):845. doi: 10.3390/membranes12090845 (PMC9506514; doi:10.3390/membranes12090845)
Supplement: Supplementary file 1 [file membranes-12-00845-s001.zip]

Archive with 3 entries (3 files):
- membranes-1879652-supplementary figures.pdf
- Table S1 Ub-proteins total, data of GO-slim analysis.xlsx
- Table S2 UniProtKB groups of UB-proteins.xlsx
